# Supplementary material for: Infectious Diseases Consultations as Markers of Hospital Workflow and Care Complexity
Source: Healthcare (Basel). 2026 Jun 23;14(13):1817. doi: 10.3390/healthcare14131817 (PMC13360685; doi:10.3390/healthcare14131817)
Supplement: Supplementary file 1 [file healthcare-14-01817-s001.zip]

Archive with 1 entries (1 files):
- healthcare-4365275-supplementary.pdf
